# Supplementary material for: Alkyne as a Latent Warhead to Covalently Target SARS-CoV-2 Main Protease
Source: J Med Chem. 2023 Aug 18;66(17):12237–48. doi: 10.1021/acs.jmedchem.3c00810 (PMC10510381; doi:10.1021/acs.jmedchem.3c00810)
Supplement: Supplementary file 2 — jm3c00810_si_002.csv [file jm3c00810_si_002.csv]

Compound	SMILE	IC50 uM (15-min pre-incubation)	IC50 uM (no pre-incubation)	IC50 uM (3h pre-incubation)	kinact/KI M-1 s-1
1a	O=C(N[C@@H](CCC(N)=O)/C=C/C(OCC1=CC=CC=C1)=O)[C@H](CC(C)C)NC(OCC2=CC=CC=C2)=O	2.5; 3.9
1b	O=C(N[C@@H](CCC(N)=O)/C=C/S(C)(=O)=O)[C@H](CC(C)C)NC(OCC1=CC=CC=C1)=O	12; 18
1c	O=C(N[C@@H](CCC(N)=O)/C=C/S(=O)(NC)=O)[C@H](CC(C)C)NC(OCC1=CC=CC=C1)=O	39; 55
1d	O=C(N[C@@H](CCC(N)=O)C#C)[C@H](CC(C)C)NC(OCC1=CC=CC=C1)=O	35; 60
1e	O=C(N[C@@H](CCC(N)=O)C([H])=O)[C@H](CC(C)C)NC(OCC1=CC=CC=C1)=O	> 80
1f	O=C(N[C@@H](CCC(N)=O)C(C(NCC1=CC=CC=C1)=O)=O)[C@H](CC(C)C)NC(OCC2=CC=CC=C2)=O	> 80
1g	O=C(N[C@@H](CCC(N)=O)C#N)[C@H](CC(C)C)NC(OCC1=CC=CC=C1)=O	> 80
2d	O=C(N[C@@H](CCC(N)=O)C#C)[C@H](CC(C)C)NC(C1=CC2=C(C=CC=C2OC)N1)=O	22; 22
2g	O=C(N[C@@H](CCC(N)=O)C#N)[C@H](CC(C)C)NC(C1=CC2=C(C=CC=C2OC)N1)=O	29; 30
3d	O=C(N[C@@H](C[C@H]1C(NCC1)=O)C#C)[C@H](CC(C)C)NC(C2=CC3=C(C=CC=C3OC)N2)=O	10; 4.4
3g	O=C(N[C@@H](C[C@H]1C(NCC1)=O)C#N)[C@H](CC(C)C)NC(C2=CC3=C(C=CC=C3OC)N2)=O	8.6; 6.5
4d	O=C1NCC[C@H]1C[C@@H](C#C)NC([C@H]2N(C([C@@H](NC(C(F)(F)F)=O)C(C)(C)C)=O)C[C@H]3[C@@H]2C3(C)C)=O	0.41; 0.33	16 ± 7	0.063 ± 0.015	5.3_10E7
4g	O=C1NCC[C@H]1C[C@@H](C#N)NC([C@H]2N(C([C@@H](NC(C(F)(F)F)=O)C(C)(C)C)=O)C[C@H]3[C@@H]2C3(C)C)=O	0.50; 0.78	0.34 ± 0.11	0.76 ± 0.27
4e	O=C1NCC[C@H]1C[C@@H](C([H])=O)NC([C@H]2N(C([C@@H](NC(C(F)(F)F)=O)C(C)(C)C)=O)C[C@H]3[C@@H]2C3(C)C)=O	0.29; 0.30
4h	O=C1NCC[C@H]1C[C@@H](C(N)=O)NC([C@H]2N(C([C@@H](NC(C(F)(F)F)=O)C(C)(C)C)=O)C[C@H]3[C@@H]2C3(C)C)=O	> 80
4i	O=C1NCC[C@H]1C[C@@H](C#CC(F)(F)F)NC([C@H]2N(C([C@@H](NC(C(F)(F)F)=O)C(C)(C)C)=O)C[C@H]3[C@@H]2C3(C)C)=O	n.d.	0.30 ± 0.10	0.17 ± 0.049	4.9_10E8
Alk-4d	O=C1NCC[C@H]1C[C@@H](C#C)NC([C@H]2N(C([C@@H](NC(C(F)(F)F)=O)CC#C)=O)C[C@H]3[C@@H]2C3(C)C)=O	n.d.
Alk-4i	O=C1NCC[C@H]1C[C@@H](C#CC(F)(F)F)NC([C@H]2N(C([C@@H](NC(C(F)(F)F)=O)CC#C)=O)C[C@H]3[C@@H]2C3(C)C)=O	n.d.
